# Supplementary material for: Moralizing Consent: Three Field Studies Testing a Student-Led Intervention at University Parties
Source: Behav Sci (Basel). 2025 Jul 29;15(8):1025. doi: 10.3390/bs15081025 (PMC12382995; doi:10.3390/bs15081025)
Supplement: Supplementary file 1 [file behavsci-15-01025-s001.zip]

Archive with 1 entries (1 files):
- behavsci-3662773-supplementary.pdf
